# Supplementary material for: Sequential Release of Panax Notoginseng Saponins and Osteopractic Total Flavone from Poly (L-Lactic Acid) Scaffold for Treating Glucocorticoid-Associated Osteonecrosis of Femoral Head
Source: J Funct Biomater. 2023 Jan 4;14(1):31. doi: 10.3390/jfb14010031 (PMC9863477; doi:10.3390/jfb14010031)
Supplement: Supplementary file 1 [file jfb-14-00031-s001.zip]

Archive with 1 entries (1 files):
- jfb-2084546-supplementary.pdf
